# Supplementary material for: Determination of Cyclaniliprole in Fruits and Vegetables Using Disposable Pipette Extraction Cleanup and Ultrahigh-Performance Liquid Chromatography-Tandem Mass Spectrometry
Source: Molecules. 2022 Sep 30;27(19):6464. doi: 10.3390/molecules27196464 (PMC9570770; doi:10.3390/molecules27196464)
Supplement: Supplementary file 1 [file molecules-27-06464-s001.zip]

Archive with 1 entries (1 files):
- molecules-1921674-supplementary.pdf
